# Supplementary material for: Different Transcutaneous Auricular Vagus Nerve Stimulation Parameters Modulate the Anti-Inflammatory Effects on Lipopolysaccharide-Induced Acute Inflammation in Mice
Source: Biomedicines. 2022 Jan 24;10(2):247. doi: 10.3390/biomedicines10020247 (PMC8869637; doi:10.3390/biomedicines10020247)
Supplement: Supplementary file 1 [file biomedicines-10-00247-s001.zip]

Archive with 3 entries (3 files):
- Supplementary Figures.pdf
- supporting vedio/15Hz_taVNS vedio.mp4
- supporting vedio/25Hz_taVNS vedio.mp4
